# Supplementary material for: The First Fossil Record of the Genus Manica Jurine, 1807 from Late Eocene Baltic Amber and Discussion of the Early Evolution of Myrmicini (Hymenoptera: Formicidae: Myrmicinae)
Source: Insects. 2022 Dec 24;14(1):21. doi: 10.3390/insects14010021 (PMC9864347; doi:10.3390/insects14010021)
Supplement: Supplementary file 1 [file insects-14-00021-s001.zip]

Archive with 2 entries (2 files):
- S1 Manica andrannae Zharkov & Dubovikoff, sp.n., holotype, worker, palaeontological reconstruction (3D model, video)..mkv
- S2 Manica andrannae Zharkov & Dubovikoff, sp.n., holotype, worker, palaeontological reconstruction (3D model, .stl file)..stl
